# Supplementary material for: Beyond Infant Nutrition: Investigating the Long-Term Neurodevelopmental Impact of Breastfeeding
Source: Nutrients. 2025 Aug 8;17(16):2578. doi: 10.3390/nu17162578 (PMC12389622; doi:10.3390/nu17162578)
Supplement: Supplementary file 1 [file nutrients-17-02578-s001.zip]

Archive with 1 entries (1 files):
- nutrients-3706317-supplementary.pdf
